# Supplementary material for: Opposing patterns of abnormal D1 and D2 receptor dependent cortico-striatal plasticity explain increased risk taking in patients with DYT1 dystonia
Source: PLoS One. 2020 May 4;15(5):e0226790. doi: 10.1371/journal.pone.0226790 (PMC7197855; doi:10.1371/journal.pone.0226790)
Supplement: S1 Raw data — (TXT) [file pone.0226790.s002.txt]

% Raw data containing simulated and experimental average risky choice 
% probabilities for patients and controls 

load('PLOSDAta.mat')
generates 'Data.mat' structural array in matlab workspace:

eg. Data.simH1 contains 1000 representative simulations of average
risky choice probability for each patient at each block of task for H1.
    
   'Data.expcontrols' and 'Data.exppatient' contains experimental data 
    for comparison

    To visualise simulated experiment 1/1000 and compare with experimental
    data (in this example for H2) :-
    
     
    plot(mean(squeeze(Data.simH2(1,:,:))'));
    hold on;
    plot(mean(Data.exppatient'));
    
